# Supplementary material for: Influence of full-length dystrophin on brain volumes in mouse models of Duchenne muscular dystrophy
Source: PLoS One. 2018 Mar 30;13(3):e0194636. doi: 10.1371/journal.pone.0194636 (PMC5877835; doi:10.1371/journal.pone.0194636)
Supplement: S1 Table — The 22 segmented anatomical structures were either classified as white or grey matter. (XLSX) [file pone.0194636.s002.xlsx]

## Sheet: S1_table
Grey matter		White matter
Hippocampus		Anterior commissure
Globus pallidus		Internal capsule
Caudate putamen		Fornix
Periaqueductal gray		Corpus callosum
Amygdale		Fimbria
Septal nucleus
Interpeduncular nucleus
Nucleus accumbens
Inferior colliculus
Cortex
Midbrain thalamus
Superior colliculus
Substantia nigra
