# Supplementary material for: Influence of full-length dystrophin on brain volumes in mouse models of Duchenne muscular dystrophy
Source: PLoS One. 2018 Mar 30;13(3):e0194636. doi: 10.1371/journal.pone.0194636 (PMC5877835; doi:10.1371/journal.pone.0194636)
Supplement: S2 Table — (XLSX) [file pone.0194636.s003.xlsx]

## Sheet: S2_primers
MOUSE
Rpl22	Forward	AGGAGTCGTGACCATCGAAC
	Reverse	TTTGGAGAAAGGCACCTCTG
Dp427p	Forward	TCACAGCAACTGGAGTGGAA
	Reverse	AATTGTGCATTTATCCATTTTGTGA
Dp427c	Forward	AGGAGAAAGATGCTGTTTTGCG
	Reverse	AATTGTGCATTTATCCATTTTGTGA
Dp71	Forward	TACAAGTGTCCACGCTGTGAG
	Reverse	GCAGTGCTTCTAAAGTAAATCAGTT
